# Supplementary material for: Evaluating Novel Quantification Methods for Infectious Baculoviruses
Source: Viruses. 2023 Apr 19;15(4):998. doi: 10.3390/v15040998 (PMC10141099; doi:10.3390/v15040998)
Supplement: Supplementary file 1 [file viruses-15-00998-s001.zip]

Archive with 1 entries (1 files):
- viruses-2349162-supplementary.pdf
